# Supplementary material for: Abnormal Brain Circuits Characterize Borderline Personality and Mediate the Relationship between Childhood Traumas and Symptoms: A mCCA+jICA and Random Forest Approach
Source: Sensors (Basel). 2023 Mar 6;23(5):2862. doi: 10.3390/s23052862 (PMC10006907; doi:10.3390/s23052862)
Supplement: Supplementary file 1 [file sensors-23-02862-s001.zip]

Archive with 1 entries (1 files):
- sensors-2229571-supplementary.pdf
